# Supplementary material for: Fabrication and Biological Activities of All-in-One Composite Nanoemulsion Based on Blumea balsamifera Oil-Tea Tree Oil
Source: Molecules. 2023 Aug 5;28(15):5889. doi: 10.3390/molecules28155889 (PMC10420664; doi:10.3390/molecules28155889)
Supplement: Supplementary file 1 [file molecules-28-05889-s001.zip]

Archive with 1 entries (1 files):
- molecules-2518486-supplementary.pdf
